# Supplementary material for: LHPE-nets: A lightweight 2D and 3D human pose estimation model with well-structural deep networks and multi-view pose sample simplification method
Source: PLoS One. 2022 Feb 23;17(2):e0264302. doi: 10.1371/journal.pone.0264302 (PMC8865690; doi:10.1371/journal.pone.0264302)
Supplement: S1 Dataset — (ZIP) [file pone.0264302.s001.zip]

Archive with 1,263 entries (1,263 files):
- battle-cry-00135591.jpg
- 2-fast-2-furious-00003631.jpg
- 2-fast-2-furious-00019861.jpg
- 2-fast-2-furious-00019871.jpg
- 2-fast-2-furious-00019881.jpg
- 2-fast-2-furious-00019891.jpg
- 2-fast-2-furious-00026221.jpg
- 2-fast-2-furious-00026231.jpg
- 2-fast-2-furious-00026251.jpg
- 2-fast-2-furious-00029661.jpg
- 2-fast-2-furious-00031661.jpg
- 2-fast-2-furious-00031691.jpg
- 2-fast-2-furious-00032131.jpg
- 2-fast-2-furious-00032141.jpg
- 2-fast-2-furious-00032161.jpg
- 2-fast-2-furious-00032171.jpg
- 2-fast-2-furious-00032241.jpg
- 2-fast-2-furious-00032651.jpg
- 2-fast-2-furious-00032661.jpg
- 2-fast-2-furious-00032761.jpg
- 2-fast-2-furious-00032781.jpg
- 2-fast-2-furious-00032791.jpg
- 2-fast-2-furious-00032801.jpg
- 2-fast-2-furious-00032811.jpg
- 2-fast-2-furious-00032821.jpg
- 2-fast-2-furious-00032831.jpg
- 2-fast-2-furious-00032841.jpg
- 2-fast-2-furious-00032861.jpg
- 2-fast-2-furious-00032871.jpg
- 2-fast-2-furious-00032881.jpg
- 2-fast-2-furious-00032891.jpg
- 2-fast-2-furious-00032901.jpg
- 2-fast-2-furious-00032921.jpg
- 2-fast-2-furious-00032941.jpg
- 2-fast-2-furious-00032951.jpg
- 2-fast-2-furious-00033091.jpg
- 2-fast-2-furious-00033101.jpg
- 2-fast-2-furious-00033961.jpg
- 2-fast-2-furious-00034031.jpg
- 2-fast-2-furious-00036661.jpg
- 2-fast-2-furious-00038791.jpg
- 2-fast-2-furious-00038801.jpg
- 2-fast-2-furious-00040181.jpg
- 2-fast-2-furious-00040321.jpg
- 2-fast-2-furious-00040351.jpg
- 2-fast-2-furious-00040381.jpg
- 2-fast-2-furious-00040401.jpg
- 2-fast-2-furious-00040591.jpg
- 2-fast-2-furious-00040601.jpg
- 2-fast-2-furious-00041081.jpg
- 2-fast-2-furious-00041381.jpg
- 2-fast-2-furious-00041391.jpg
- 2-fast-2-furious-00041421.jpg
- 2-fast-2-furious-00041441.jpg
- 2-fast-2-furious-00048861.jpg
- 2-fast-2-furious-00048871.jpg
- 2-fast-2-furious-00048911.jpg
- 2-fast-2-furious-00049621.jpg
- 2-fast-2-furious-00051901.jpg
- 2-fast-2-furious-00051941.jpg
- 2-fast-2-furious-00052081.jpg
- 2-fast-2-furious-00052091.jpg
- 2-fast-2-furious-00052181.jpg
- 2-fast-2-furious-00052721.jpg
- 2-fast-2-furious-00052731.jpg
- 2-fast-2-furious-00052741.jpg
- 2-fast-2-furious-00052751.jpg
- 2-fast-2-furious-00052761.jpg
- 2-fast-2-furious-00052791.jpg
- 2-fast-2-furious-00054501.jpg
- 2-fast-2-furious-00054531.jpg
- 2-fast-2-furious-00054551.jpg
- 2-fast-2-furious-00054641.jpg
- 2-fast-2-furious-00054741.jpg
- 2-fast-2-furious-00056401.jpg
- 2-fast-2-furious-00056411.jpg
- 2-fast-2-furious-00058101.jpg
- 2-fast-2-furious-00058291.jpg
- 2-fast-2-furious-00058321.jpg
- 2-fast-2-furious-00058351.jpg
- 2-fast-2-furious-00058361.jpg
- 2-fast-2-furious-00058381.jpg
- 2-fast-2-furious-00058401.jpg
- 2-fast-2-furious-00059001.jpg
- 2-fast-2-furious-00059011.jpg
- 2-fast-2-furious-00059031.jpg
- 2-fast-2-furious-00059041.jpg
- 2-fast-2-furious-00059051.jpg
- 2-fast-2-furious-00059061.jpg
- 2-fast-2-furious-00059071.jpg
- 2-fast-2-furious-00059081.jpg
- 2-fast-2-furious-00059611.jpg
- 2-fast-2-furious-00061751.jpg
- 2-fast-2-furious-00061761.jpg
- 2-fast-2-furious-00061771.jpg
- 2-fast-2-furious-00061891.jpg
- 2-fast-2-furious-00061911.jpg
- 2-fast-2-furious-00062121.jpg
- 2-fast-2-furious-00062211.jpg
- 2-fast-2-furious-00064481.jpg
- 2-fast-2-furious-00067291.jpg
- 2-fast-2-furious-00067321.jpg
- 2-fast-2-furious-00068731.jpg
- 2-fast-2-furious-00070611.jpg
- 2-fast-2-furious-00070851.jpg
- 2-fast-2-furious-00071201.jpg
- 2-fast-2-furious-00071211.jpg
- 2-fast-2-furious-00071241.jpg
- 2-fast-2-furious-00071251.jpg
- 2-fast-2-furious-00071261.jpg
- 2-fast-2-furious-00071281.jpg
- 2-fast-2-furious-00071291.jpg
- 2-fast-2-furious-00071301.jpg
- 2-fast-2-furious-00071311.jpg
- 2-fast-2-furious-00072471.jpg
- 2-fast-2-furious-00093061.jpg
- 2-fast-2-furious-00093171.jpg
- 2-fast-2-furious-00093181.jpg
- 2-fast-2-furious-00094941.jpg
- 2-fast-2-furious-00094951.jpg
- 2-fast-2-furious-00095141.jpg
- 2-fast-2-furious-00095161.jpg
- 2-fast-2-furious-00095171.jpg
- 2-fast-2-furious-00095191.jpg
- 2-fast-2-furious-00095201.jpg
- 2-fast-2-furious-00095211.jpg
- 2-fast-2-furious-00098111.jpg
- 2-fast-2-furious-00098131.jpg
- 2-fast-2-furious-00101611.jpg
- 2-fast-2-furious-00101661.jpg
- 2-fast-2-furious-00101691.jpg
- 2-fast-2-furious-00103201.jpg
- 2-fast-2-furious-00103211.jpg
- 2-fast-2-furious-00103821.jpg
- 2-fast-2-furious-00103831.jpg
- 2-fast-2-furious-00103841.jpg
- 2-fast-2-furious-00103851.jpg
- 2-fast-2-furious-00103861.jpg
- 2-fast-2-furious-00103871.jpg
- 2-fast-2-furious-00103891.jpg
- 2-fast-2-furious-00103901.jpg
- 2-fast-2-furious-00103931.jpg
- 2-fast-2-furious-00104051.jpg
- 2-fast-2-furious-00104091.jpg
- 2-fast-2-furious-00104131.jpg
- 2-fast-2-furious-00104191.jpg
- 2-fast-2-furious-00104261.jpg
- 2-fast-2-furious-00104291.jpg
- 2-fast-2-furious-00104401.jpg
- 2-fast-2-furious-00104421.jpg
- 2-fast-2-furious-00104441.jpg
- 2-fast-2-furious-00104461.jpg
- 2-fast-2-furious-00104471.jpg
- 2-fast-2-furious-00104481.jpg
- 2-fast-2-furious-00104501.jpg
- 2-fast-2-furious-00104521.jpg
- 2-fast-2-furious-00105701.jpg
- 2-fast-2-furious-00105711.jpg
- 2-fast-2-furious-00105721.jpg
- 2-fast-2-furious-00105731.jpg
- 2-fast-2-furious-00105751.jpg
- 2-fast-2-furious-00105761.jpg
- 2-fast-2-furious-00105771.jpg
- 2-fast-2-furious-00105781.jpg
- 2-fast-2-furious-00105791.jpg
- 2-fast-2-furious-00105801.jpg
- 2-fast-2-furious-00105811.jpg
- 2-fast-2-furious-00105821.jpg
- 2-fast-2-furious-00105831.jpg
- 2-fast-2-furious-00105841.jpg
- 2-fast-2-furious-00105851.jpg
- 2-fast-2-furious-00106261.jpg
- 2-fast-2-furious-00106291.jpg
- 2-fast-2-furious-00106461.jpg
- 2-fast-2-furious-00108691.jpg
- 2-fast-2-furious-00108711.jpg
- 2-fast-2-furious-00108731.jpg
- 2-fast-2-furious-00108741.jpg
- 2-fast-2-furious-00108831.jpg
- 2-fast-2-furious-00108851.jpg
- 2-fast-2-furious-00108881.jpg
- 2-fast-2-furious-00108891.jpg
- 2-fast-2-furious-00108901.jpg
- 2-fast-2-furious-00108941.jpg
- 2-fast-2-furious-00109011.jpg
- 2-fast-2-furious-00109051.jpg
- 2-fast-2-furious-00109171.jpg
- 2-fast-2-furious-00109181.jpg
- 2-fast-2-furious-00109191.jpg
- 2-fast-2-furious-00109201.jpg
- 2-fast-2-furious-00109221.jpg
- 2-fast-2-furious-00109241.jpg
- 2-fast-2-furious-00109351.jpg
- 2-fast-2-furious-00109571.jpg
- 2-fast-2-furious-00130661.jpg
- 2-fast-2-furious-00131371.jpg
- 2-fast-2-furious-00131381.jpg
- 2-fast-2-furious-00131391.jpg
- 2-fast-2-furious-00131411.jpg
- 2-fast-2-furious-00131551.jpg
- 2-fast-2-furious-00131561.jpg
- 2-fast-2-furious-00131571.jpg
- 2-fast-2-furious-00140721.jpg
- 2-fast-2-furious-00140731.jpg
- 2-fast-2-furious-00140811.jpg
- 2-fast-2-furious-00140851.jpg
- 2-fast-2-furious-00140861.jpg
- 2-fast-2-furious-00140941.jpg
- 2-fast-2-furious-00140961.jpg
- 2-fast-2-furious-00141081.jpg
- 2-fast-2-furious-00141371.jpg
- 2-fast-2-furious-00141531.jpg
- 2-fast-2-furious-00141841.jpg
- 2-fast-2-furious-00143951.jpg
- 2-fast-2-furious-00144311.jpg
- 12-oclock-high-special-edition-00006361.jpg
- 12-oclock-high-special-edition-00006371.jpg
- 12-oclock-high-special-edition-00006381.jpg
- 12-oclock-high-special-edition-00006391.jpg
- 12-oclock-high-special-edition-00006401.jpg
- 12-oclock-high-special-edition-00006851.jpg
- 12-oclock-high-special-edition-00006931.jpg
- 12-oclock-high-special-edition-00012931.jpg
- 12-oclock-high-special-edition-00014211.jpg
- 12-oclock-high-special-edition-00014271.jpg
- 12-oclock-high-special-edition-00014391.jpg
- 12-oclock-high-special-edition-00015581.jpg
- 12-oclock-high-special-edition-00015681.jpg
- 12-oclock-high-special-edition-00016481.jpg
- 12-oclock-high-special-edition-00016491.jpg
- 12-oclock-high-special-edition-00016501.jpg
- 12-oclock-high-special-edition-00016511.jpg
- 12-oclock-high-special-edition-00018031.jpg
- 12-oclock-high-special-edition-00018041.jpg
- 12-oclock-high-special-edition-00018051.jpg
- 12-oclock-high-special-edition-00018061.jpg
- 12-oclock-high-special-edition-00018081.jpg
- 12-oclock-high-special-edition-00018111.jpg
- 12-oclock-high-special-edition-00018171.jpg
- 12-oclock-high-special-edition-00018181.jpg
- 12-oclock-high-special-edition-00030151.jpg
- 12-oclock-high-special-edition-00030241.jpg
- 12-oclock-high-special-edition-00030281.jpg
- 12-oclock-high-special-edition-00034041.jpg
- 12-oclock-high-special-edition-00034051.jpg
- 12-oclock-high-special-edition-00034061.jpg
- 12-oclock-high-special-edition-00034151.jpg
- 12-oclock-high-special-edition-00034161.jpg
- 12-oclock-high-special-edition-00043631.jpg
- 12-oclock-high-special-edition-00044681.jpg
- 12-oclock-high-special-edition-00044691.jpg
- 12-oclock-high-special-edition-00044701.jpg
- 12-oclock-high-special-edition-00045831.jpg
- 12-oclock-high-special-edition-00053451.jpg
- 12-oclock-high-special-edition-00054141.jpg
- 12-oclock-high-special-edition-00054151.jpg
- 12-oclock-high-special-edition-00054161.jpg
- 12-oclock-high-special-edition-00054201.jpg
- 12-oclock-high-special-edition-00054551.jpg
- 12-oclock-high-special-edition-00054561.jpg
- 12-oclock-high-special-edition-00054571.jpg
- 12-oclock-high-special-edition-00054581.jpg
- 12-oclock-high-special-edition-00057901.jpg
- 12-oclock-high-special-edition-00058571.jpg
- 12-oclock-high-special-edition-00059391.jpg
- 12-oclock-high-special-edition-00061901.jpg
- 12-oclock-high-special-edition-00065851.jpg
- 12-oclock-high-special-edition-00065861.jpg
- 12-oclock-high-special-edition-00065871.jpg
- 12-oclock-high-special-edition-00065881.jpg
- 12-oclock-high-special-edition-00065921.jpg
- 12-oclock-high-special-edition-00066081.jpg
- 12-oclock-high-special-edition-00068191.jpg
- 12-oclock-high-special-edition-00068221.jpg
- 12-oclock-high-special-edition-00068231.jpg
- 12-oclock-high-special-edition-00071131.jpg
- 12-oclock-high-special-edition-00071161.jpg
- 12-oclock-high-special-edition-00071871.jpg
- 12-oclock-high-special-edition-00071881.jpg
- 12-oclock-high-special-edition-00071931.jpg
- 12-oclock-high-special-edition-00076051.jpg
- 12-oclock-high-special-edition-00078201.jpg
- 12-oclock-high-special-edition-00078781.jpg
- 12-oclock-high-special-edition-00083681.jpg
- 12-oclock-high-special-edition-00084551.jpg
- 12-oclock-high-special-edition-00086061.jpg
- 12-oclock-high-special-edition-00086281.jpg
- 12-oclock-high-special-edition-00088031.jpg
- 12-oclock-high-special-edition-00088041.jpg
- 12-oclock-high-special-edition-00089811.jpg
- 12-oclock-high-special-edition-00089951.jpg
- 12-oclock-high-special-edition-00089961.jpg
- 12-oclock-high-special-edition-00090901.jpg
- 12-oclock-high-special-edition-00090911.jpg
- 12-oclock-high-special-edition-00090951.jpg
- 12-oclock-high-special-edition-00090961.jpg
- 12-oclock-high-special-edition-00091201.jpg
- 12-oclock-high-special-edition-00091901.jpg
- 12-oclock-high-special-edition-00097851.jpg
- 12-oclock-high-special-edition-00097861.jpg
[truncated: 963 more entries]
