# Supplementary material for: LHPE-nets: A lightweight 2D and 3D human pose estimation model with well-structural deep networks and multi-view pose sample simplification method
Source: PLoS One. 2022 Feb 23;17(2):e0264302. doi: 10.1371/journal.pone.0264302 (PMC8865690; doi:10.1371/journal.pone.0264302)
Supplement: S2 Dataset — (ZIP) [file pone.0264302.s002.zip]

Archive with 1,206 entries (1,206 files):
- hitch-00056551.jpg
- hitch-00056621.jpg
- hitch-00056661.jpg
- hitch-00061221.jpg
- hitch-00061251.jpg
- hitch-00061301.jpg
- hitch-00061311.jpg
- hitch-00061341.jpg
- hitch-00061351.jpg
- hitch-00061811.jpg
- hitch-00061851.jpg
- hitch-00061871.jpg
- hitch-00061881.jpg
- hitch-00061891.jpg
- hitch-00061941.jpg
- hitch-00061951.jpg
- battle-cry-00135601.jpg
- battle-cry-00135611.jpg
- battle-cry-00135621.jpg
- battle-cry-00135631.jpg
- battle-cry-00135751.jpg
- battle-cry-00136371.jpg
- battle-cry-00136381.jpg
- battle-cry-00136401.jpg
- battle-cry-00136481.jpg
- battle-cry-00136491.jpg
- battle-cry-00136611.jpg
- battle-cry-00136621.jpg
- battle-cry-00136631.jpg
- battle-cry-00136641.jpg
- battle-cry-00136671.jpg
- battle-cry-00136681.jpg
- battle-cry-00136691.jpg
- battle-cry-00136731.jpg
- battle-cry-00136751.jpg
- battle-cry-00136811.jpg
- battle-cry-00136821.jpg
- battle-cry-00136831.jpg
- battle-cry-00136841.jpg
- battle-cry-00136851.jpg
- battle-cry-00136861.jpg
- battle-cry-00136871.jpg
- battle-cry-00136881.jpg
- battle-cry-00136891.jpg
- battle-cry-00136901.jpg
- battle-cry-00136911.jpg
- battle-cry-00136951.jpg
- battle-cry-00137011.jpg
- battle-cry-00137021.jpg
- battle-cry-00137031.jpg
- battle-cry-00137071.jpg
- battle-cry-00137091.jpg
- battle-cry-00137151.jpg
- battle-cry-00137231.jpg
- battle-cry-00137241.jpg
- battle-cry-00137511.jpg
- battle-cry-00137571.jpg
- battle-cry-00137621.jpg
- battle-cry-00144631.jpg
- battle-cry-00144871.jpg
- battle-cry-00144891.jpg
- battle-cry-00145871.jpg
- battle-cry-00149171.jpg
- battle-cry-00152231.jpg
- battle-cry-00152251.jpg
- battle-cry-00152261.jpg
- battle-cry-00152351.jpg
- battle-cry-00152491.jpg
- battle-cry-00152531.jpg
- battle-cry-00152541.jpg
- battle-cry-00152571.jpg
- battle-cry-00152581.jpg
- battle-cry-00152591.jpg
- battle-cry-00152611.jpg
- battle-cry-00152631.jpg
- battle-cry-00152651.jpg
- battle-cry-00152931.jpg
- battle-cry-00152941.jpg
- battle-cry-00152951.jpg
- battle-cry-00152961.jpg
- battle-cry-00152981.jpg
- battle-cry-00153171.jpg
- battle-cry-00153461.jpg
- battle-cry-00153531.jpg
- battle-cry-00153551.jpg
- battle-cry-00153561.jpg
- battle-cry-00153581.jpg
- battle-cry-00153591.jpg
- battle-cry-00153781.jpg
- battle-cry-00154131.jpg
- battle-cry-00154141.jpg
- battle-cry-00154231.jpg
- battle-cry-00154241.jpg
- battle-cry-00155511.jpg
- battle-cry-00155561.jpg
- battle-cry-00155621.jpg
- battle-cry-00155651.jpg
- battle-cry-00155661.jpg
- battle-cry-00156121.jpg
- battle-cry-00156721.jpg
- battle-cry-00157711.jpg
- battle-cry-00158351.jpg
- battle-cry-00159561.jpg
- battle-cry-00159571.jpg
- battle-cry-00159661.jpg
- battle-cry-00159711.jpg
- battle-cry-00159731.jpg
- battle-cry-00159771.jpg
- battle-cry-00162991.jpg
- battle-cry-00163001.jpg
- battle-cry-00163201.jpg
- battle-cry-00163301.jpg
- battle-cry-00163361.jpg
- battle-cry-00163401.jpg
- battle-cry-00163411.jpg
- battle-cry-00163421.jpg
- battle-cry-00163441.jpg
- battle-cry-00163451.jpg
- battle-cry-00164211.jpg
- battle-cry-00164221.jpg
- battle-cry-00164231.jpg
- battle-cry-00164251.jpg
- battle-cry-00167261.jpg
- battle-cry-00167281.jpg
- battle-cry-00167881.jpg
- battle-cry-00167891.jpg
- battle-cry-00175631.jpg
- battle-cry-00175921.jpg
- battle-cry-00175951.jpg
- battle-cry-00176981.jpg
- battle-cry-00177441.jpg
- battle-cry-00177701.jpg
- battle-cry-00177711.jpg
- battle-cry-00177831.jpg
- battle-cry-00178481.jpg
- battle-cry-00178511.jpg
- battle-cry-00178551.jpg
- battle-cry-00178731.jpg
- battle-cry-00178751.jpg
- battle-cry-00179961.jpg
- battle-cry-00179971.jpg
- battle-cry-00179981.jpg
- battle-cry-00179991.jpg
- battle-cry-00180681.jpg
- battle-cry-00191701.jpg
- battle-cry-00193421.jpg
- battle-cry-00194171.jpg
- battle-cry-00194191.jpg
- battle-cry-00194531.jpg
- battle-cry-00194541.jpg
- battle-cry-00194551.jpg
- battle-cry-00194561.jpg
- battle-cry-00194571.jpg
- battle-cry-00197581.jpg
- battle-cry-00197591.jpg
- battle-cry-00198411.jpg
- battle-cry-00198501.jpg
- battle-cry-00198531.jpg
- battle-cry-00198541.jpg
- battle-cry-00198571.jpg
- battle-cry-00198591.jpg
- battle-cry-00198611.jpg
- battle-cry-00198731.jpg
- battle-cry-00198751.jpg
- battle-cry-00202001.jpg
- battle-cry-00202031.jpg
- battle-cry-00202201.jpg
- battle-cry-00202211.jpg
- battle-cry-00202641.jpg
- battle-cry-00202941.jpg
- battle-cry-00202971.jpg
- battle-cry-00203011.jpg
- battle-cry-00204271.jpg
- battle-cry-00204291.jpg
- battle-cry-00207991.jpg
- battle-cry-00208021.jpg
- bend-of-the-river-00028761.jpg
- bend-of-the-river-00035781.jpg
- bend-of-the-river-00035791.jpg
- bend-of-the-river-00035821.jpg
- bend-of-the-river-00035871.jpg
- bend-of-the-river-00035881.jpg
- bend-of-the-river-00035901.jpg
- bend-of-the-river-00036071.jpg
- bend-of-the-river-00039371.jpg
- bend-of-the-river-00041891.jpg
- bend-of-the-river-00047051.jpg
- bend-of-the-river-00050901.jpg
- bend-of-the-river-00050941.jpg
- bend-of-the-river-00050991.jpg
- bend-of-the-river-00051001.jpg
- bend-of-the-river-00051921.jpg
- bend-of-the-river-00072211.jpg
- bend-of-the-river-00073111.jpg
- bend-of-the-river-00073131.jpg
- bend-of-the-river-00074031.jpg
- bend-of-the-river-00102611.jpg
- bend-of-the-river-00102621.jpg
- bend-of-the-river-00102641.jpg
- bend-of-the-river-00102671.jpg
- bend-of-the-river-00102681.jpg
- bend-of-the-river-00103821.jpg
- bend-of-the-river-00103831.jpg
- bend-of-the-river-00103851.jpg
- bend-of-the-river-00116721.jpg
- bend-of-the-river-00121071.jpg
- bourne-supremacy-00019031.jpg
- bourne-supremacy-00023301.jpg
- bourne-supremacy-00029981.jpg
- bourne-supremacy-00044981.jpg
- bourne-supremacy-00046421.jpg
- bourne-supremacy-00051101.jpg
- bourne-supremacy-00065411.jpg
- bourne-supremacy-00071311.jpg
- bourne-supremacy-00071321.jpg
- bourne-supremacy-00074021.jpg
- bourne-supremacy-00135661.jpg
- bourne-supremacy-00144681.jpg
- casino-royale-00013281.jpg
- casino-royale-00016211.jpg
- casino-royale-00017561.jpg
- casino-royale-00027401.jpg
- casino-royale-00033571.jpg
- casino-royale-00033881.jpg
- casino-royale-00037051.jpg
- casino-royale-00037061.jpg
- casino-royale-00038201.jpg
- casino-royale-00038211.jpg
- casino-royale-00038221.jpg
- casino-royale-00038391.jpg
- casino-royale-00038411.jpg
- casino-royale-00038671.jpg
- casino-royale-00038691.jpg
- casino-royale-00038751.jpg
- casino-royale-00038761.jpg
- casino-royale-00038771.jpg
- casino-royale-00038781.jpg
- casino-royale-00038791.jpg
- casino-royale-00038841.jpg
- casino-royale-00039611.jpg
- casino-royale-00039631.jpg
- casino-royale-00039771.jpg
- casino-royale-00039781.jpg
- casino-royale-00039791.jpg
- casino-royale-00039871.jpg
- casino-royale-00040071.jpg
- casino-royale-00043991.jpg
- casino-royale-00044001.jpg
- casino-royale-00044021.jpg
- casino-royale-00044031.jpg
- casino-royale-00044041.jpg
- casino-royale-00044071.jpg
- casino-royale-00046531.jpg
- casino-royale-00046561.jpg
- casino-royale-00047161.jpg
- casino-royale-00048111.jpg
- casino-royale-00048181.jpg
- casino-royale-00048201.jpg
- casino-royale-00048211.jpg
- casino-royale-00050341.jpg
- casino-royale-00050381.jpg
- casino-royale-00050391.jpg
- casino-royale-00050631.jpg
- casino-royale-00050661.jpg
- casino-royale-00050871.jpg
- casino-royale-00062301.jpg
- casino-royale-00062411.jpg
- casino-royale-00062431.jpg
- casino-royale-00064001.jpg
- casino-royale-00077971.jpg
- casino-royale-00078121.jpg
- casino-royale-00079181.jpg
- casino-royale-00079191.jpg
- casino-royale-00079311.jpg
- casino-royale-00079321.jpg
- casino-royale-00079331.jpg
- casino-royale-00079341.jpg
- casino-royale-00079371.jpg
- casino-royale-00079401.jpg
- casino-royale-00079411.jpg
- casino-royale-00079461.jpg
- casino-royale-00079581.jpg
- casino-royale-00079591.jpg
- casino-royale-00079601.jpg
- casino-royale-00079621.jpg
- casino-royale-00079801.jpg
- casino-royale-00082111.jpg
- casino-royale-00082121.jpg
- casino-royale-00082131.jpg
- casino-royale-00082151.jpg
- casino-royale-00082161.jpg
- casino-royale-00082171.jpg
- casino-royale-00082191.jpg
- casino-royale-00082221.jpg
- casino-royale-00082231.jpg
- casino-royale-00089521.jpg
- casino-royale-00089531.jpg
- casino-royale-00089621.jpg
- casino-royale-00089631.jpg
- casino-royale-00094631.jpg
[truncated: 906 more entries]
