# Supplementary material for: LHPE-nets: A lightweight 2D and 3D human pose estimation model with well-structural deep networks and multi-view pose sample simplification method
Source: PLoS One. 2022 Feb 23;17(2):e0264302. doi: 10.1371/journal.pone.0264302 (PMC8865690; doi:10.1371/journal.pone.0264302)
Supplement: S3 Dataset — (ZIP) [file pone.0264302.s003.zip]

Archive with 1,371 entries (1,371 files):
- princess-diaries-2-00077521.jpg
- hitch-00061961.jpg
- hitch-00061971.jpg
- hitch-00064121.jpg
- hitch-00064131.jpg
- hitch-00064481.jpg
- hitch-00064491.jpg
- hitch-00064501.jpg
- hitch-00064721.jpg
- hitch-00064731.jpg
- hitch-00064751.jpg
- hitch-00065081.jpg
- hitch-00071551.jpg
- hitch-00071561.jpg
- hitch-00071571.jpg
- hitch-00071581.jpg
- hitch-00071591.jpg
- hitch-00071601.jpg
- hitch-00071611.jpg
- hitch-00071621.jpg
- hitch-00071631.jpg
- hitch-00071641.jpg
- hitch-00071651.jpg
- hitch-00071701.jpg
- hitch-00071721.jpg
- hitch-00071741.jpg
- hitch-00071781.jpg
- hitch-00071791.jpg
- hitch-00071801.jpg
- hitch-00071851.jpg
- hitch-00071901.jpg
- hitch-00072001.jpg
- hitch-00072011.jpg
- hitch-00072161.jpg
- hitch-00072751.jpg
- hitch-00072911.jpg
- hitch-00072981.jpg
- hitch-00073211.jpg
- hitch-00073231.jpg
- hitch-00073251.jpg
- hitch-00073311.jpg
- hitch-00073321.jpg
- hitch-00073371.jpg
- hitch-00073421.jpg
- hitch-00073761.jpg
- hitch-00076231.jpg
- hitch-00076261.jpg
- hitch-00076271.jpg
- hitch-00076291.jpg
- hitch-00076311.jpg
- hitch-00076341.jpg
- hitch-00076361.jpg
- hitch-00076371.jpg
- hitch-00076381.jpg
- hitch-00076391.jpg
- hitch-00076401.jpg
- hitch-00076411.jpg
- hitch-00076421.jpg
- hitch-00076441.jpg
- hitch-00076451.jpg
- hitch-00076461.jpg
- hitch-00082421.jpg
- hitch-00082561.jpg
- hitch-00083381.jpg
- hitch-00083711.jpg
- hitch-00083721.jpg
- hitch-00083981.jpg
- hitch-00084451.jpg
- hitch-00084631.jpg
- hitch-00085721.jpg
- hitch-00088911.jpg
- hitch-00088971.jpg
- hitch-00090701.jpg
- hitch-00101931.jpg
- hitch-00101951.jpg
- hitch-00101961.jpg
- hitch-00101971.jpg
- hitch-00104261.jpg
- hitch-00104361.jpg
- hitch-00104371.jpg
- hitch-00104381.jpg
- hitch-00106531.jpg
- hitch-00106551.jpg
- hitch-00106561.jpg
- hitch-00109341.jpg
- hitch-00109351.jpg
- hitch-00109981.jpg
- hitch-00110591.jpg
- hitch-00111851.jpg
- hitch-00112051.jpg
- hitch-00112061.jpg
- hitch-00112071.jpg
- hitch-00118741.jpg
- hitch-00118751.jpg
- hitch-00118961.jpg
- hitch-00118971.jpg
- hitch-00119001.jpg
- hitch-00119021.jpg
- hitch-00119181.jpg
- hitch-00119201.jpg
- hitch-00119211.jpg
- hitch-00120771.jpg
- hitch-00120781.jpg
- hitch-00120821.jpg
- hitch-00120831.jpg
- hitch-00120861.jpg
- hitch-00121411.jpg
- hitch-00121421.jpg
- hitch-00121441.jpg
- hitch-00121531.jpg
- hitch-00124061.jpg
- hitch-00124141.jpg
- hitch-00124161.jpg
- hitch-00124171.jpg
- hitch-00124181.jpg
- hitch-00124221.jpg
- hitch-00124601.jpg
- hitch-00124651.jpg
- hitch-00124661.jpg
- hitch-00124721.jpg
- hitch-00125121.jpg
- hitch-00125501.jpg
- hitch-00125541.jpg
- hitch-00125551.jpg
- hitch-00125571.jpg
- hitch-00126291.jpg
- hitch-00126381.jpg
- hitch-00126391.jpg
- hitch-00126411.jpg
- hitch-00126861.jpg
- hitch-00126881.jpg
- hitch-00126891.jpg
- hitch-00126901.jpg
- hitch-00127991.jpg
- hitch-00128011.jpg
- hitch-00128041.jpg
- hitch-00138491.jpg
- hitch-00138501.jpg
- hitch-00138521.jpg
- hitch-00138541.jpg
- hitch-00138551.jpg
- hitch-00138561.jpg
- hitch-00138581.jpg
- hitch-00138591.jpg
- hitch-00138601.jpg
- hitch-00138611.jpg
- hitch-00138621.jpg
- hitch-00139381.jpg
- hitch-00140921.jpg
- hitch-00140931.jpg
- hitch-00140941.jpg
- hitch-00140951.jpg
- hitch-00140961.jpg
- hitch-00140971.jpg
- hitch-00141571.jpg
- hitch-00141581.jpg
- hitch-00141601.jpg
- hitch-00141621.jpg
- hitch-00141631.jpg
- hitch-00141841.jpg
- hitch-00141851.jpg
- hitch-00141861.jpg
- hitch-00141871.jpg
- hitch-00142111.jpg
- hitch-00142131.jpg
- hitch-00142141.jpg
- hitch-00142291.jpg
- hitch-00142311.jpg
- hitch-00142321.jpg
- hitch-00142331.jpg
- hitch-00142341.jpg
- hitch-00142351.jpg
- hitch-00142891.jpg
- hitch-00142931.jpg
- hitch-00142941.jpg
- hitch-00142961.jpg
- hitch-00143691.jpg
- hitch-00143701.jpg
- hitch-00143711.jpg
- hitch-00143941.jpg
- hitch-00143951.jpg
- hitch-00143961.jpg
- hitch-00143971.jpg
- hitch-00144561.jpg
- hitch-00145011.jpg
- hitch-00145561.jpg
- hitch-00145571.jpg
- hitch-00146381.jpg
- hitch-00146391.jpg
- hitch-00146401.jpg
- hitch-00146631.jpg
- hitch-00146641.jpg
- hitch-00148531.jpg
- hitch-00150461.jpg
- hitch-00150481.jpg
- hitch-00152601.jpg
- hitch-00152611.jpg
- hitch-00152621.jpg
- hitch-00155251.jpg
- hitch-00155271.jpg
- hitch-00155291.jpg
- hitch-00155771.jpg
- hitch-00155781.jpg
- hitch-00155791.jpg
- hitch-00155801.jpg
- hitch-00155861.jpg
- hitch-00157661.jpg
- hitch-00157671.jpg
- hitch-00162541.jpg
- hitch-00162741.jpg
- hitch-00163101.jpg
- hitch-00163131.jpg
- hitch-00163151.jpg
- hitch-00163161.jpg
- hitch-00163171.jpg
- hitch-00163191.jpg
- hitch-00163211.jpg
- hitch-00163251.jpg
- hitch-00163371.jpg
- hitch-00163391.jpg
- irma-la-douce-00003501.jpg
- irma-la-douce-00003941.jpg
- irma-la-douce-00007171.jpg
- irma-la-douce-00007841.jpg
- irma-la-douce-00007861.jpg
- irma-la-douce-00007911.jpg
- irma-la-douce-00007971.jpg
- irma-la-douce-00008051.jpg
- irma-la-douce-00008071.jpg
- irma-la-douce-00008081.jpg
- irma-la-douce-00008101.jpg
- irma-la-douce-00008111.jpg
- irma-la-douce-00008121.jpg
- irma-la-douce-00008131.jpg
- irma-la-douce-00008161.jpg
- irma-la-douce-00008291.jpg
- irma-la-douce-00008301.jpg
- irma-la-douce-00008341.jpg
- irma-la-douce-00008351.jpg
- irma-la-douce-00015941.jpg
- irma-la-douce-00016021.jpg
- irma-la-douce-00016031.jpg
- irma-la-douce-00016041.jpg
- irma-la-douce-00016191.jpg
- irma-la-douce-00017801.jpg
- irma-la-douce-00017921.jpg
- irma-la-douce-00019031.jpg
- irma-la-douce-00020101.jpg
- irma-la-douce-00023681.jpg
- irma-la-douce-00024611.jpg
- irma-la-douce-00024641.jpg
- irma-la-douce-00024651.jpg
- irma-la-douce-00025161.jpg
- irma-la-douce-00025601.jpg
- irma-la-douce-00027181.jpg
- irma-la-douce-00027541.jpg
- irma-la-douce-00027591.jpg
- irma-la-douce-00027741.jpg
- irma-la-douce-00027791.jpg
- irma-la-douce-00030091.jpg
- irma-la-douce-00032941.jpg
- irma-la-douce-00032951.jpg
- irma-la-douce-00033191.jpg
- irma-la-douce-00033201.jpg
- irma-la-douce-00033251.jpg
- irma-la-douce-00033261.jpg
- irma-la-douce-00033271.jpg
- irma-la-douce-00033281.jpg
- irma-la-douce-00033331.jpg
- irma-la-douce-00033341.jpg
- irma-la-douce-00033351.jpg
- irma-la-douce-00033361.jpg
- irma-la-douce-00033401.jpg
- irma-la-douce-00033451.jpg
- irma-la-douce-00040231.jpg
- irma-la-douce-00040391.jpg
- irma-la-douce-00040401.jpg
- irma-la-douce-00040421.jpg
- irma-la-douce-00040431.jpg
- irma-la-douce-00043181.jpg
- irma-la-douce-00043191.jpg
- irma-la-douce-00043601.jpg
- irma-la-douce-00043611.jpg
- irma-la-douce-00043751.jpg
- irma-la-douce-00043791.jpg
- irma-la-douce-00045291.jpg
- irma-la-douce-00045321.jpg
- irma-la-douce-00045981.jpg
- irma-la-douce-00045991.jpg
- irma-la-douce-00049291.jpg
- irma-la-douce-00049301.jpg
- irma-la-douce-00049311.jpg
- irma-la-douce-00049391.jpg
- irma-la-douce-00050021.jpg
- irma-la-douce-00050041.jpg
- irma-la-douce-00050671.jpg
- irma-la-douce-00050681.jpg
- irma-la-douce-00050691.jpg
- irma-la-douce-00051261.jpg
- irma-la-douce-00051271.jpg
[truncated: 1,071 more entries]
