# Supplementary material for: LHPE-nets: A lightweight 2D and 3D human pose estimation model with well-structural deep networks and multi-view pose sample simplification method
Source: PLoS One. 2022 Feb 23;17(2):e0264302. doi: 10.1371/journal.pone.0264302 (PMC8865690; doi:10.1371/journal.pone.0264302)
Supplement: S4 Dataset — It also includes pose data and camera parameters. (ZIP) [file pone.0264302.s004.zip]

Archive with 713 entries (713 files):
- the-departed-00205861.jpg
- the-departed-00206221.jpg
- the-departed-00206231.jpg
- the-departed-00206291.jpg
- the-departed-00206401.jpg
- the-departed-00206421.jpg
- the-departed-00206781.jpg
- the-departed-00206801.jpg
- the-departed-00206821.jpg
- the-departed-00206841.jpg
- the-departed-00206901.jpg
- the-departed-00207061.jpg
- the-departed-00207071.jpg
- the-departed-00207091.jpg
- princess-diaries-2-00077571.jpg
- princess-diaries-2-00077581.jpg
- princess-diaries-2-00077601.jpg
- princess-diaries-2-00078271.jpg
- princess-diaries-2-00078411.jpg
- princess-diaries-2-00078421.jpg
- princess-diaries-2-00079041.jpg
- princess-diaries-2-00079071.jpg
- princess-diaries-2-00079211.jpg
- princess-diaries-2-00082441.jpg
- princess-diaries-2-00084871.jpg
- princess-diaries-2-00085001.jpg
- princess-diaries-2-00085021.jpg
- princess-diaries-2-00085201.jpg
- princess-diaries-2-00085931.jpg
- princess-diaries-2-00085961.jpg
- princess-diaries-2-00087521.jpg
- princess-diaries-2-00089391.jpg
- princess-diaries-2-00089401.jpg
- princess-diaries-2-00089411.jpg
- princess-diaries-2-00089451.jpg
- princess-diaries-2-00089461.jpg
- princess-diaries-2-00089861.jpg
- princess-diaries-2-00089881.jpg
- princess-diaries-2-00089961.jpg
- princess-diaries-2-00089971.jpg
- princess-diaries-2-00089981.jpg
- princess-diaries-2-00089991.jpg
- princess-diaries-2-00090001.jpg
- princess-diaries-2-00090011.jpg
- princess-diaries-2-00090021.jpg
- princess-diaries-2-00090061.jpg
- princess-diaries-2-00090161.jpg
- princess-diaries-2-00090651.jpg
- princess-diaries-2-00090661.jpg
- princess-diaries-2-00090671.jpg
- princess-diaries-2-00090681.jpg
- princess-diaries-2-00090691.jpg
- princess-diaries-2-00090701.jpg
- princess-diaries-2-00091021.jpg
- princess-diaries-2-00091061.jpg
- princess-diaries-2-00091081.jpg
- princess-diaries-2-00091201.jpg
- princess-diaries-2-00091211.jpg
- princess-diaries-2-00091291.jpg
- princess-diaries-2-00091301.jpg
- princess-diaries-2-00091351.jpg
- princess-diaries-2-00091361.jpg
- princess-diaries-2-00091371.jpg
- princess-diaries-2-00091631.jpg
- princess-diaries-2-00091681.jpg
- princess-diaries-2-00091691.jpg
- princess-diaries-2-00091711.jpg
- princess-diaries-2-00091721.jpg
- princess-diaries-2-00091831.jpg
- princess-diaries-2-00091901.jpg
- princess-diaries-2-00091911.jpg
- princess-diaries-2-00091961.jpg
- princess-diaries-2-00092301.jpg
- princess-diaries-2-00092391.jpg
- princess-diaries-2-00092831.jpg
- princess-diaries-2-00093181.jpg
- princess-diaries-2-00093191.jpg
- princess-diaries-2-00093201.jpg
- princess-diaries-2-00093211.jpg
- princess-diaries-2-00093231.jpg
- princess-diaries-2-00093301.jpg
- princess-diaries-2-00093381.jpg
- princess-diaries-2-00093481.jpg
- princess-diaries-2-00093491.jpg
- princess-diaries-2-00093721.jpg
- princess-diaries-2-00093791.jpg
- princess-diaries-2-00094271.jpg
- princess-diaries-2-00094441.jpg
- princess-diaries-2-00094531.jpg
- princess-diaries-2-00094721.jpg
- princess-diaries-2-00094761.jpg
- princess-diaries-2-00095161.jpg
- princess-diaries-2-00096191.jpg
- princess-diaries-2-00096211.jpg
- princess-diaries-2-00096221.jpg
- princess-diaries-2-00097001.jpg
- princess-diaries-2-00097841.jpg
- princess-diaries-2-00098421.jpg
- princess-diaries-2-00098431.jpg
- princess-diaries-2-00098441.jpg
- princess-diaries-2-00098791.jpg
- princess-diaries-2-00098821.jpg
- princess-diaries-2-00098831.jpg
- princess-diaries-2-00099101.jpg
- princess-diaries-2-00099111.jpg
- princess-diaries-2-00099141.jpg
- princess-diaries-2-00099151.jpg
- princess-diaries-2-00099161.jpg
- princess-diaries-2-00099251.jpg
- princess-diaries-2-00099271.jpg
- princess-diaries-2-00099291.jpg
- princess-diaries-2-00099311.jpg
- princess-diaries-2-00099341.jpg
- princess-diaries-2-00099351.jpg
- princess-diaries-2-00099511.jpg
- princess-diaries-2-00099521.jpg
- princess-diaries-2-00099531.jpg
- princess-diaries-2-00099541.jpg
- princess-diaries-2-00099551.jpg
- princess-diaries-2-00099561.jpg
- princess-diaries-2-00099761.jpg
- princess-diaries-2-00099781.jpg
- princess-diaries-2-00099791.jpg
- princess-diaries-2-00101561.jpg
- princess-diaries-2-00101601.jpg
- princess-diaries-2-00101611.jpg
- princess-diaries-2-00101621.jpg
- princess-diaries-2-00101631.jpg
- princess-diaries-2-00101691.jpg
- princess-diaries-2-00101701.jpg
- princess-diaries-2-00101711.jpg
- princess-diaries-2-00101731.jpg
- princess-diaries-2-00101741.jpg
- princess-diaries-2-00101751.jpg
- princess-diaries-2-00101771.jpg
- princess-diaries-2-00101781.jpg
- princess-diaries-2-00101791.jpg
- princess-diaries-2-00102061.jpg
- princess-diaries-2-00104551.jpg
- princess-diaries-2-00105931.jpg
- princess-diaries-2-00106061.jpg
- princess-diaries-2-00108861.jpg
- princess-diaries-2-00109471.jpg
- princess-diaries-2-00114691.jpg
- princess-diaries-2-00114701.jpg
- princess-diaries-2-00114821.jpg
- princess-diaries-2-00115071.jpg
- princess-diaries-2-00115081.jpg
- princess-diaries-2-00116471.jpg
- princess-diaries-2-00116501.jpg
- princess-diaries-2-00116511.jpg
- princess-diaries-2-00116521.jpg
- princess-diaries-2-00118301.jpg
- princess-diaries-2-00118321.jpg
- princess-diaries-2-00118331.jpg
- princess-diaries-2-00119761.jpg
- princess-diaries-2-00123391.jpg
- princess-diaries-2-00123821.jpg
- princess-diaries-2-00123831.jpg
- princess-diaries-2-00123871.jpg
- princess-diaries-2-00125071.jpg
- princess-diaries-2-00125081.jpg
- princess-diaries-2-00125091.jpg
- princess-diaries-2-00127031.jpg
- princess-diaries-2-00130871.jpg
- princess-diaries-2-00130931.jpg
- princess-diaries-2-00130941.jpg
- princess-diaries-2-00131211.jpg
- princess-diaries-2-00131481.jpg
- princess-diaries-2-00131501.jpg
- princess-diaries-2-00131981.jpg
- princess-diaries-2-00131991.jpg
- princess-diaries-2-00132231.jpg
- princess-diaries-2-00132241.jpg
- princess-diaries-2-00133591.jpg
- princess-diaries-2-00133601.jpg
- princess-diaries-2-00133621.jpg
- princess-diaries-2-00135671.jpg
- princess-diaries-2-00137641.jpg
- princess-diaries-2-00137681.jpg
- princess-diaries-2-00141181.jpg
- princess-diaries-2-00141421.jpg
- princess-diaries-2-00142821.jpg
- princess-diaries-2-00142921.jpg
- princess-diaries-2-00143621.jpg
- princess-diaries-2-00144431.jpg
- princess-diaries-2-00144441.jpg
- princess-diaries-2-00144461.jpg
- princess-diaries-2-00144501.jpg
- princess-diaries-2-00144651.jpg
- princess-diaries-2-00149771.jpg
- princess-diaries-2-00150111.jpg
- princess-diaries-2-00152091.jpg
- princess-diaries-2-00152121.jpg
- princess-diaries-2-00152181.jpg
- princess-diaries-2-00152201.jpg
- schindlers-list-00016881.jpg
- schindlers-list-00016971.jpg
- schindlers-list-00017011.jpg
- schindlers-list-00017041.jpg
- schindlers-list-00017071.jpg
- schindlers-list-00017081.jpg
- schindlers-list-00018341.jpg
- schindlers-list-00019021.jpg
- schindlers-list-00021431.jpg
- schindlers-list-00021461.jpg
- schindlers-list-00021511.jpg
- schindlers-list-00030211.jpg
- schindlers-list-00036661.jpg
- schindlers-list-00043471.jpg
- schindlers-list-00058171.jpg
- schindlers-list-00059731.jpg
- schindlers-list-00062251.jpg
- schindlers-list-00062261.jpg
- schindlers-list-00062271.jpg
- schindlers-list-00065321.jpg
- schindlers-list-00068961.jpg
- schindlers-list-00074821.jpg
- schindlers-list-00075661.jpg
- schindlers-list-00075671.jpg
- schindlers-list-00078121.jpg
- schindlers-list-00078451.jpg
- schindlers-list-00078461.jpg
- schindlers-list-00079301.jpg
- schindlers-list-00079311.jpg
- schindlers-list-00079331.jpg
- schindlers-list-00079341.jpg
- schindlers-list-00079991.jpg
- schindlers-list-00080001.jpg
- schindlers-list-00081521.jpg
- schindlers-list-00081601.jpg
- schindlers-list-00081611.jpg
- schindlers-list-00081621.jpg
- schindlers-list-00083811.jpg
- schindlers-list-00095491.jpg
- schindlers-list-00097451.jpg
- schindlers-list-00097471.jpg
- schindlers-list-00097481.jpg
- schindlers-list-00097491.jpg
- schindlers-list-00097541.jpg
- schindlers-list-00097571.jpg
- schindlers-list-00097591.jpg
- schindlers-list-00106731.jpg
- schindlers-list-00106741.jpg
- schindlers-list-00106761.jpg
- schindlers-list-00106771.jpg
- schindlers-list-00111411.jpg
- schindlers-list-00111711.jpg
- schindlers-list-00111901.jpg
- schindlers-list-00112831.jpg
- schindlers-list-00112841.jpg
- schindlers-list-00114761.jpg
- schindlers-list-00114781.jpg
- schindlers-list-00114821.jpg
- schindlers-list-00114831.jpg
- schindlers-list-00114841.jpg
- schindlers-list-00114861.jpg
- schindlers-list-00118201.jpg
- schindlers-list-00126851.jpg
- schindlers-list-00126861.jpg
- schindlers-list-00126871.jpg
- schindlers-list-00126891.jpg
- schindlers-list-00127571.jpg
- schindlers-list-00128311.jpg
- schindlers-list-00128421.jpg
- schindlers-list-00128531.jpg
- schindlers-list-00128591.jpg
- schindlers-list-00128601.jpg
- schindlers-list-00128921.jpg
- schindlers-list-00129211.jpg
- schindlers-list-00129221.jpg
- schindlers-list-00129261.jpg
- schindlers-list-00129311.jpg
- schindlers-list-00129321.jpg
- schindlers-list-00129521.jpg
- schindlers-list-00129561.jpg
- schindlers-list-00129581.jpg
- schindlers-list-00129631.jpg
- schindlers-list-00130611.jpg
- schindlers-list-00130621.jpg
- schindlers-list-00131801.jpg
- schindlers-list-00132161.jpg
- schindlers-list-00132211.jpg
- schindlers-list-00132711.jpg
- schindlers-list-00132971.jpg
- schindlers-list-00135321.jpg
- schindlers-list-00135401.jpg
- schindlers-list-00135851.jpg
- schindlers-list-00135941.jpg
- schindlers-list-00136351.jpg
- schindlers-list-00136361.jpg
- schindlers-list-00136401.jpg
- schindlers-list-00136811.jpg
- schindlers-list-00140751.jpg
- schindlers-list-00141061.jpg
- schindlers-list-00141071.jpg
- schindlers-list-00141091.jpg
- schindlers-list-00153421.jpg
- schindlers-list-00153551.jpg
- schindlers-list-00153561.jpg
[truncated: 413 more entries]
